# Supplementary material for: The Quality and Bacterial Community Changes in Freshwater Crawfish Stored at 4 °C in Vacuum Packaging
Source: Molecules. 2022 Dec 6;27(23):8618. doi: 10.3390/molecules27238618 (PMC9740484; doi:10.3390/molecules27238618)
Supplement: Supplementary file 1 [file molecules-27-08618-s001.zip]

Archive with 1 entries (1 files):
- molecules-1994477-supplementary.pdf
